# Supplementary material for: Asynchronous mixing of kidney progenitor cells potentiates nephrogenesis in organoids
Source: Commun Biol. 2020 May 11;3:231. doi: 10.1038/s42003-020-0948-7 (PMC7214420; doi:10.1038/s42003-020-0948-7)
Supplement: Supplementary file 2 — Supplementary Data 1 [file 42003_2020_948_MOESM2_ESM.xlsx]

## Sheet: Fig 2d
	Diff. between Means	95% confidence interval	P value	n
LTL integrated density
Single batch vs. Heterochronic Mix	15086	1294 to 28878	0.0398	3
Cdh1 integrated density
Single batch vs. Heterochronic Mix	7307	51.22 to 14562	0.0491	3
Podxl integrated density
Single batch vs. Heterochronic Mix	3608	487.8 to 6729	0.0368	3

## Sheet: Fig 3k,l,m,n
	Contribution of heterochronic cell batches to nephron segments
	Diff. between Means	95% confidence interval	P value	n
% Podxl+ WT1+ H2B+	19.01	5.535 to 32.48	0.0105	3
% LTL+ Hnf4a+ H2B+	12.19	5.531 to 18.84	0.0015	3
% Cdh1+ Brn1+ H2B+	-23.19	negative 35.09 to negative 11.29	0.0011	3
% Meis1+ H2B+	-19.93	negative 31.39 to negative 8.466	0.0031	3

## Sheet: Fig 3q
% of SIX2+/LHX1- in No mix vs asynchronous organoid
	Diff. between Means	95% confidence interval	P value	n
No Mix vs. Asynchronous Mix	negative 24.5	Negative 38.24 to negative 10.75	0.002	3

## Sheet: Fig S1l
	Quantification of RV like clusters
		Diff. between Means	adjusted P value	n
6uM CHIR Vs. 10uM		negative 422.7	<0.0001	3
8uM CHIR Vs. 10uM		negative 393.7	<0.0001	3
12uM CHIR Vs. 10uM		442	<0.0001	3

## Sheet: Fig S3
Fold change in Vessel percent area
	Diff. between Means	95% confidence interval	P value	n
Single mix vs. heterochronic mix	0.8781	0.1732 to 1.583	0.0331	3
Fold change in Junction density
	Diff. between Means	95% confidence interval	P value	n
Single mix vs. heterochronic mix	2.109	0.04745 to 4.171	0.0479	3
Fold change in Average vessel length
	Diff. between Means	95% confidence interval	P value	n
Single mix vs. heterochronic mix	1.257	0.6318 to 1.881	0.0131	3
Fold change in CD31 integrated density
	Diff. between Means	95% confidence interval	P value	n
Single mix vs. heterochronic mix	4.074	3.485 to 4.662	0.0011	3

## Sheet: Fig S4
Quantification of LTL+ tubules in single vs. asynchronous graft
	Diff. between Means	95% confidence interval	P value	n
single vs. asynchronous graft	41	15.90 to 66.10	0.0139	3
